# Supplementary material for: First records of hydroid epibionts on the introduced macroalga Gracilariaparvispora in the Mexican Pacific
Source: Biodivers Data J. 2024 Sep 11;12:e130248. doi: 10.3897/BDJ.12.e130248 (PMC11411201; doi:10.3897/BDJ.12.e130248)
Supplement: XML Treatment for Plumularia floridana [file BDJ.12.e130248-treatment16.xml]

<!DOCTYPE tp:taxon-treatment
  PUBLIC "-//TaxonX//DTD Taxonomic Treatment Publishing DTD v0 20100105//EN" "tax-treatment-NSO.dtd">
<tp:taxon-treatment xmlns:tp="http://www.plazi.org/taxpub"><tp:treatment-meta><mixed-citation publication-type="journal"><person-group><name><surname>Mendoza-Becerril</surname><given-names>María A.</given-names></name><name><surname>Murillo-Torres</surname><given-names>Paulina</given-names></name><name><surname>Serviere-Zaragoza</surname><given-names>Elisa</given-names></name><name><surname>León-Cisneros</surname><given-names>Karla</given-names></name><name><surname>Mazariegos-Villarreal</surname><given-names>Alejandra</given-names></name><name><surname>López-Vivas</surname><given-names>Juan Manuel</given-names></name><name><surname>Agüero</surname><given-names>José</given-names></name></person-group><article-title>First records of hydroid epibionts on the introduced macroalga <italic><tp:taxon-name><tp:taxon-name-part taxon-name-part-type="genus" reg="Gracilaria">Gracilaria</tp:taxon-name-part><tp:taxon-name-part taxon-name-part-type="species" reg="parvispora">parvispora</tp:taxon-name-part></tp:taxon-name></italic> in the Mexican Pacific</article-title><source>Biodivers Data J</source><day>11</day><month>09</month><year>2024</year><volume>12</volume><pub-id pub-id-type="doi">10.3897/BDJ.12.e130248</pub-id></mixed-citation></tp:treatment-meta><tp:nomenclature><tp:taxon-name>
              <object-id xmlns:xlink="http://www.w3.org/1999/xlink" content-type="arpha" xlink:type="simple">88061294-77A6-5A85-B6F2-375520403625</object-id>
              <tp:taxon-name-part taxon-name-part-type="genus">Plumularia</tp:taxon-name-part>
              <tp:taxon-name-part taxon-name-part-type="species">floridana</tp:taxon-name-part>
            </tp:taxon-name><tp:taxon-authority>Nutting, 1900</tp:taxon-authority></tp:nomenclature><tp:treatment-sec sec-type="materials"><title>Materials</title><list list-type="alpha-lower" list-content="occurrences"><list-item><p><bold>Type status:</bold> <named-content xmlns:xlink="http://www.w3.org/1999/xlink" content-type="dwc:typeStatus" xlink:type="simple">Other material</named-content>. <bold>Location:</bold> locality: <named-content xmlns:xlink="http://www.w3.org/1999/xlink" content-type="dwc:locality" xlink:type="simple">La Concha</named-content>; minimumDepthInMeters: <named-content xmlns:xlink="http://www.w3.org/1999/xlink" content-type="dwc:minimumDepthInMeters" xlink:type="simple">0.5</named-content>; maximumDepthInMeters: <named-content xmlns:xlink="http://www.w3.org/1999/xlink" content-type="dwc:maximumDepthInMeters" xlink:type="simple">1.0</named-content>; <bold>Event:</bold> year: <named-content xmlns:xlink="http://www.w3.org/1999/xlink" content-type="dwc:year" xlink:type="simple">2022</named-content>; month: <named-content xmlns:xlink="http://www.w3.org/1999/xlink" content-type="dwc:month" xlink:type="simple">2</named-content>; day: <named-content xmlns:xlink="http://www.w3.org/1999/xlink" content-type="dwc:day" xlink:type="simple">11</named-content>; habitat: <named-content xmlns:xlink="http://www.w3.org/1999/xlink" content-type="dwc:habitat" xlink:type="simple">middle macroalgae regions</named-content>; <bold>Record Level:</bold> dataGeneralizations: <named-content xmlns:xlink="http://www.w3.org/1999/xlink" content-type="dwc:dataGeneralizations" xlink:type="simple">18°C; 36 PSU</named-content></p></list-item></list></tp:treatment-sec><tp:treatment-sec sec-type="Notes"><title>Notes</title><p>Fig. <xref ref-type="fig" rid="F11730732">6</xref>c</p><p>Type locality. USA, two miles west of Cape Romano, Florida (<xref ref-type="bibr" rid="B11726788">Nutting 1900</xref>).</p><p>Detailed description in <xref ref-type="bibr" rid="B11724423">Calder (1983)</xref>, <xref ref-type="bibr" rid="B11724450">Calder (1997)</xref>, <xref ref-type="bibr" rid="B11726625">Mendoza-Becerril et al. (2020)</xref>.</p><p>Taxonomic status. Accepted. AphiaID 117821.</p></tp:treatment-sec><tp:treatment-sec sec-type="Diagnosis"><title>Diagnosis</title><p>Colonies erect arising from creeping hydrorhiza. Hydrocaulus monosiphonic, branched; medium and distal part of the hydrocaulus distinctly divided into regular internodes by transverse nodes; internodes straight, but slightly curved distally; each internode with a distal apophysis and with three nematothecae, two axillary and one median opposite to apophysis. Hydrocladia alternate, unbranched, with alternate athecate and thecate internodes. Nematothecae conical, bithalamic and movable. Hydrotheca cup-shaped; margin entire, without intrathecal septum. Without gonothecae.</p></tp:treatment-sec><tp:treatment-sec><!--Section generated to contain objects referenced in tp:taxon-treatment.--><fig id="F11730732" position="float" orientation="portrait"><object-id xmlns:xlink="http://www.w3.org/1999/xlink" content-type="arpha" xlink:type="simple">0AE7907F-1BD0-5FDB-8F45-18D3184E12A4</object-id><object-id xmlns:xlink="http://www.w3.org/1999/xlink" content-type="doi" xlink:type="simple">10.3897/BDJ.12.e130248.figure6</object-id><label>Figure 6.</label><caption><p>Hydrozoan epibionts. <bold>a</bold> <italic><tp:taxon-name><tp:taxon-name-part taxon-name-part-type="genus" reg="Corydendrium">Corydendrium</tp:taxon-name-part></tp:taxon-name></italic> sp.: part of hydrocaulus with two hydranths, scale equals 0.5 mm; <bold>b</bold> <italic><tp:taxon-name><tp:taxon-name-part taxon-name-part-type="genus" reg="Ventromma">Ventromma</tp:taxon-name-part><tp:taxon-name-part taxon-name-part-type="species" reg="halecioides">halecioides</tp:taxon-name-part></tp:taxon-name></italic>: part of a hydrocaulus with the proximal end of a hydrocladium, hydrothecae, nematothecae, scale equals 0.3 mm; <bold>c</bold> <italic><tp:taxon-name><tp:taxon-name-part taxon-name-part-type="genus" reg="Plumularia">Plumularia</tp:taxon-name-part><tp:taxon-name-part taxon-name-part-type="species" reg="floridana">floridana</tp:taxon-name-part></tp:taxon-name></italic>: part of a hydrocaulus with the proximal end of a hydrocladium, hydrothecae and nematothecae, scale equals 0.1 mm; <bold>d</bold> <italic><tp:taxon-name><tp:taxon-name-part taxon-name-part-type="genus" reg="Clytia">Clytia</tp:taxon-name-part><tp:taxon-name-part taxon-name-part-type="species" reg="linearis">linearis</tp:taxon-name-part></tp:taxon-name></italic>: part of hydrocaulus with hydrothecae, scale equals 0.8 mm; <bold>e</bold> <tp:taxon-name><tp:taxon-name-part taxon-name-part-type="genus" reg="Obelia">Obelia</tp:taxon-name-part><tp:taxon-name-part taxon-name-part-type="uncertainty-rank">cf.</tp:taxon-name-part><tp:taxon-name-part taxon-name-part-type="species" reg="dichotoma">dichotoma</tp:taxon-name-part></tp:taxon-name>: part of hydrocaulus with hydrothecae, scale equals 0.2 mm; <bold>f</bold> <italic><tp:taxon-name><tp:taxon-name-part taxon-name-part-type="genus" reg="Obelia">Obelia</tp:taxon-name-part><tp:taxon-name-part taxon-name-part-type="species" reg="oxydentata">oxydentata</tp:taxon-name-part></tp:taxon-name></italic>: part of hydrocaulus with hydrothecae, scale equals 0.3 mm; <bold>g</bold> <italic><tp:taxon-name><tp:taxon-name-part taxon-name-part-type="genus" reg="Obelia">Obelia</tp:taxon-name-part><tp:taxon-name-part taxon-name-part-type="species" reg="tenuis">tenuis</tp:taxon-name-part></tp:taxon-name></italic>: part of hydrocaulus with a hydrotheca, scale equals 0.1 mm.</p></caption><graphic xmlns:xlink="http://www.w3.org/1999/xlink" xlink:href="bdj-12-e130248-g006.png" position="float" id="oo_1067807.png" orientation="portrait" xlink:type="simple"><uri content-type="original_file" xlink:type="simple">https://binary.pensoft.net/fig/1067807</uri></graphic></fig></tp:treatment-sec><ref-list><ref id="B11726788"><element-citation xmlns:xlink="http://www.w3.org/1999/xlink" publication-type="article" xlink:type="simple"><person-group person-group-type="author"><name name-style="western"><surname>Nutting</surname><given-names>C. C.</given-names></name></person-group><year>1900</year><article-title>American hydroids. Part I. The <tp:taxon-name><tp:taxon-name-part taxon-name-part-type="family">Plumularidae</tp:taxon-name-part></tp:taxon-name></article-title><source>Smithsonian Institution, United States National Museum Special Bulletin</source></element-citation></ref><ref id="B11724423"><element-citation xmlns:xlink="http://www.w3.org/1999/xlink" publication-type="article" xlink:type="simple"><person-group person-group-type="author"><name name-style="western"><surname>Calder</surname><given-names>D. R.</given-names></name></person-group><year>1983</year><article-title><tp:taxon-name><tp:taxon-name-part taxon-name-part-type="order">Hydroida</tp:taxon-name-part></tp:taxon-name> from estuaries of South Carolina USA: families <tp:taxon-name><tp:taxon-name-part taxon-name-part-type="family">Sertulariidae</tp:taxon-name-part></tp:taxon-name> and <tp:taxon-name><tp:taxon-name-part taxon-name-part-type="family">Plumulariidae</tp:taxon-name-part></tp:taxon-name></article-title><source>
            <ext-link ext-link-type="uri" xlink:href="https://www.biodiversitylibrary.org/bibliography/3622" xlink:type="simple">Proceedings of the Biological Society of Washington</ext-link>
          </source><volume>96</volume><issue>1</issue><fpage>7</fpage><lpage>28</lpage></element-citation></ref><ref id="B11724450"><element-citation xmlns:xlink="http://www.w3.org/1999/xlink" publication-type="article" xlink:type="simple"><person-group person-group-type="author"><name name-style="western"><surname>Calder</surname><given-names>D. R.</given-names></name></person-group><year>1997</year><article-title>Shallow-water hydroids of Bermuda: superfamily <tp:taxon-name><tp:taxon-name-part taxon-name-part-type="superfamily">Plumularioidea</tp:taxon-name-part></tp:taxon-name></article-title><source>Life Sciences Contribution</source><volume>161</volume><fpage>1</fpage><lpage>85</lpage></element-citation></ref><ref id="B11726625"><element-citation xmlns:xlink="http://www.w3.org/1999/xlink" publication-type="article" xlink:type="simple"><person-group person-group-type="author"><name name-style="western"><surname>Mendoza-Becerril</surname><given-names>M. A.</given-names></name><name name-style="western"><surname>Estrada-González</surname><given-names>M. C.</given-names></name><name name-style="western"><surname>Mazariegos-Villarreal</surname><given-names>A.</given-names></name><name name-style="western"><surname>Restrepo-Avendaño</surname><given-names>L.</given-names></name><name name-style="western"><surname>Villar-Beltrán</surname><given-names>R. D.</given-names></name><name name-style="western"><surname>Agüero</surname><given-names>J.</given-names></name><name name-style="western"><surname>Cunha</surname><given-names>A. F.</given-names></name></person-group><year>2020</year><article-title>Taxonomy and diversity of <tp:taxon-name><tp:taxon-name-part taxon-name-part-type="class">Hydrozoa</tp:taxon-name-part></tp:taxon-name> (<tp:taxon-name><tp:taxon-name-part taxon-name-part-type="phylum">Cnidaria</tp:taxon-name-part></tp:taxon-name>, <tp:taxon-name><tp:taxon-name-part taxon-name-part-type="subphylum">Medusozoa</tp:taxon-name-part></tp:taxon-name>) of La Paz Bay, Gulf of California</article-title><source>Zootaxa</source><volume>4808</volume><issue>1</issue><fpage>1</fpage><lpage>37</lpage><pub-id pub-id-type="doi">10.11646/zootaxa.4808.1.1</pub-id></element-citation></ref></ref-list></tp:taxon-treatment>
