# Supplementary material for: First records of hydroid epibionts on the introduced macroalga Gracilariaparvispora in the Mexican Pacific
Source: Biodivers Data J. 2024 Sep 11;12:e130248. doi: 10.3897/BDJ.12.e130248 (PMC11411201; doi:10.3897/BDJ.12.e130248)
Supplement: XML Treatment for Obeliidae [file BDJ.12.e130248-treatment24.xml]

<!DOCTYPE tp:taxon-treatment
  PUBLIC "-//TaxonX//DTD Taxonomic Treatment Publishing DTD v0 20100105//EN" "tax-treatment-NSO.dtd">
<tp:taxon-treatment xmlns:tp="http://www.plazi.org/taxpub"><tp:treatment-meta><mixed-citation publication-type="journal"><person-group><name><surname>Mendoza-Becerril</surname><given-names>María A.</given-names></name><name><surname>Murillo-Torres</surname><given-names>Paulina</given-names></name><name><surname>Serviere-Zaragoza</surname><given-names>Elisa</given-names></name><name><surname>León-Cisneros</surname><given-names>Karla</given-names></name><name><surname>Mazariegos-Villarreal</surname><given-names>Alejandra</given-names></name><name><surname>López-Vivas</surname><given-names>Juan Manuel</given-names></name><name><surname>Agüero</surname><given-names>José</given-names></name></person-group><article-title>First records of hydroid epibionts on the introduced macroalga <italic><tp:taxon-name><tp:taxon-name-part taxon-name-part-type="genus" reg="Gracilaria">Gracilaria</tp:taxon-name-part><tp:taxon-name-part taxon-name-part-type="species" reg="parvispora">parvispora</tp:taxon-name-part></tp:taxon-name></italic> in the Mexican Pacific</article-title><source>Biodivers Data J</source><day>11</day><month>09</month><year>2024</year><volume>12</volume><pub-id pub-id-type="doi">10.3897/BDJ.12.e130248</pub-id></mixed-citation></tp:treatment-meta><tp:nomenclature><tp:taxon-name>
              <object-id xmlns:xlink="http://www.w3.org/1999/xlink" content-type="arpha" xlink:type="simple">6F8357AB-0934-5D2C-81C7-F3B3C98A9EAF</object-id>
              <tp:taxon-name-part taxon-name-part-type="family">Obeliidae</tp:taxon-name-part>
            </tp:taxon-name><tp:taxon-authority>Haeckel, 1879 Genus Obelia Péron and Lesueur, 1810</tp:taxon-authority></tp:nomenclature></tp:taxon-treatment>
