# Supplementary material for: First records of hydroid epibionts on the introduced macroalga Gracilariaparvispora in the Mexican Pacific
Source: Biodivers Data J. 2024 Sep 11;12:e130248. doi: 10.3897/BDJ.12.e130248 (PMC11411201; doi:10.3897/BDJ.12.e130248)
Supplement: XML Treatment for Obelia oxydentata [file BDJ.12.e130248-treatment27.xml]

<!DOCTYPE tp:taxon-treatment
  PUBLIC "-//TaxonX//DTD Taxonomic Treatment Publishing DTD v0 20100105//EN" "tax-treatment-NSO.dtd">
<tp:taxon-treatment xmlns:tp="http://www.plazi.org/taxpub"><tp:treatment-meta><mixed-citation publication-type="journal"><person-group><name><surname>Mendoza-Becerril</surname><given-names>María A.</given-names></name><name><surname>Murillo-Torres</surname><given-names>Paulina</given-names></name><name><surname>Serviere-Zaragoza</surname><given-names>Elisa</given-names></name><name><surname>León-Cisneros</surname><given-names>Karla</given-names></name><name><surname>Mazariegos-Villarreal</surname><given-names>Alejandra</given-names></name><name><surname>López-Vivas</surname><given-names>Juan Manuel</given-names></name><name><surname>Agüero</surname><given-names>José</given-names></name></person-group><article-title>First records of hydroid epibionts on the introduced macroalga <italic><tp:taxon-name><tp:taxon-name-part taxon-name-part-type="genus" reg="Gracilaria">Gracilaria</tp:taxon-name-part><tp:taxon-name-part taxon-name-part-type="species" reg="parvispora">parvispora</tp:taxon-name-part></tp:taxon-name></italic> in the Mexican Pacific</article-title><source>Biodivers Data J</source><day>11</day><month>09</month><year>2024</year><volume>12</volume><pub-id pub-id-type="doi">10.3897/BDJ.12.e130248</pub-id></mixed-citation></tp:treatment-meta><tp:nomenclature><tp:taxon-name>
              <object-id xmlns:xlink="http://www.w3.org/1999/xlink" content-type="arpha" xlink:type="simple">AEC898C7-BC71-5EA0-B0D9-1AE46C50F28D</object-id>
              <tp:taxon-name-part taxon-name-part-type="genus">Obelia</tp:taxon-name-part>
              <tp:taxon-name-part taxon-name-part-type="species">oxydentata</tp:taxon-name-part>
            </tp:taxon-name><tp:taxon-authority>Stechow, 1914</tp:taxon-authority></tp:nomenclature><tp:treatment-sec sec-type="materials"><title>Materials</title><list list-type="alpha-lower" list-content="occurrences"><list-item><p><bold>Type status:</bold> <named-content xmlns:xlink="http://www.w3.org/1999/xlink" content-type="dwc:typeStatus" xlink:type="simple">Other material</named-content>. <bold>Location:</bold> locality: <named-content xmlns:xlink="http://www.w3.org/1999/xlink" content-type="dwc:locality" xlink:type="simple">UABCS Pichilingue</named-content>; minimumDepthInMeters: <named-content xmlns:xlink="http://www.w3.org/1999/xlink" content-type="dwc:minimumDepthInMeters" xlink:type="simple">0.0</named-content>; maximumDepthInMeters: <named-content xmlns:xlink="http://www.w3.org/1999/xlink" content-type="dwc:maximumDepthInMeters" xlink:type="simple">1.0</named-content>; <bold>Event:</bold> year: <named-content xmlns:xlink="http://www.w3.org/1999/xlink" content-type="dwc:year" xlink:type="simple">2021</named-content>; month: <named-content xmlns:xlink="http://www.w3.org/1999/xlink" content-type="dwc:month" xlink:type="simple">7</named-content>; day: <named-content xmlns:xlink="http://www.w3.org/1999/xlink" content-type="dwc:day" xlink:type="simple">15</named-content>; habitat: <named-content xmlns:xlink="http://www.w3.org/1999/xlink" content-type="dwc:habitat" xlink:type="simple">middle and apical macroalgae regions</named-content>; <bold>Record Level:</bold> dataGeneralizations: <named-content xmlns:xlink="http://www.w3.org/1999/xlink" content-type="dwc:dataGeneralizations" xlink:type="simple">28°C; 36 PSU</named-content></p></list-item></list></tp:treatment-sec><tp:treatment-sec sec-type="Notes"><title>Notes</title><p>Fig. <xref ref-type="fig" rid="F11730732">6</xref>f, Fig. <xref ref-type="fig" rid="F11730734">7</xref></p><p>Type locality. United States: Virgin Islands, St. Thomas, Charlotte Amalie (<xref ref-type="bibr" rid="B11727102">Stechow 1914</xref>).</p><p>Detailed description in <xref ref-type="bibr" rid="B11727102">Stechow (1914)</xref>.</p><p>Taxonomic status. Accepted. AphiaID 766210.</p><p><bold>Remarks.</bold> Colony morphology and size support evidence that this species differs from <italic><tp:taxon-name><tp:taxon-name-part taxon-name-part-type="genus" reg="Obelia">Obelia</tp:taxon-name-part><tp:taxon-name-part taxon-name-part-type="species" reg="bidentata">bidentata</tp:taxon-name-part></tp:taxon-name></italic> Clark, 1875. Previous studies have discussed the reason for the recognition of the species, supporting the correct identification of the species (<xref ref-type="bibr" rid="B11724459">Calder 2013</xref>, <xref ref-type="bibr" rid="B11724468">Calder 2019</xref>, <xref ref-type="bibr" rid="B11724500">Calder et al. 2019</xref>). This species is 1–60 mm tall, with predominant sizes from 1 to 10 mm (<xref ref-type="bibr" rid="B11724500">Calder et al. 2019</xref>, <xref ref-type="bibr" rid="B11724477">Calder 2020</xref>, <xref ref-type="bibr" rid="B11724486">Calder et al. 2021</xref>). The species has been recorded in other localities of the Pacific: Coconut Island Reef, Hawaii; Salinas Yacht Club, Ecuador (<xref ref-type="bibr" rid="B11724477">Calder 2020</xref>, <xref ref-type="bibr" rid="B11724486">Calder et al. 2021</xref>); and Oaxaca, Mexico (<xref ref-type="bibr" rid="B11743508">Ramos-Morales et al. 2024</xref>). However, in this last record, the number of cusps (7-10 vs. 15-20) differs from the original description and further descriptions (cf. <xref ref-type="bibr" rid="B11727102">Stechow (1914)</xref>, <xref ref-type="bibr" rid="B11724500">Calder et al. (2019)</xref>, <xref ref-type="bibr" rid="B11724477">Calder (2020)</xref>, <xref ref-type="bibr" rid="B11724486">Calder et al. (2021)</xref>, <xref ref-type="bibr" rid="B11743508">Ramos-Morales et al. (2024)</xref>, this study) and, in fig. 3g of <xref ref-type="bibr" rid="B11743508">Ramos-Morales et al. (2024)</xref>, the cuspids are unclear.</p></tp:treatment-sec><tp:treatment-sec sec-type="Diagnosis"><title>Diagnosis</title><p>Colonies monosiphonic, erect from 1-4 mm. Exoskeleton thin. Hydrothecal pedicel unbranched with a single hydrotheca at the distal end. Pedicel with 4-6 annulations (0.1-0.05 mm length); branches arising from curved and short lateral apophysis. Hydrothecae (0.2 mm wide) straight to the slightly oblique diaphragm and bi-mucronate marginal cusps (16-20 in total). Cusps are slightly rounded, with deep, rounded spaces between each other, alternately differing slightly in depth. Without gonophores.</p></tp:treatment-sec><tp:treatment-sec><!--Section generated to contain objects referenced in tp:taxon-treatment.--><fig id="F11730732" position="float" orientation="portrait"><object-id xmlns:xlink="http://www.w3.org/1999/xlink" content-type="arpha" xlink:type="simple">0AE7907F-1BD0-5FDB-8F45-18D3184E12A4</object-id><object-id xmlns:xlink="http://www.w3.org/1999/xlink" content-type="doi" xlink:type="simple">10.3897/BDJ.12.e130248.figure6</object-id><label>Figure 6.</label><caption><p>Hydrozoan epibionts. <bold>a</bold> <italic><tp:taxon-name><tp:taxon-name-part taxon-name-part-type="genus" reg="Corydendrium">Corydendrium</tp:taxon-name-part></tp:taxon-name></italic> sp.: part of hydrocaulus with two hydranths, scale equals 0.5 mm; <bold>b</bold> <italic><tp:taxon-name><tp:taxon-name-part taxon-name-part-type="genus" reg="Ventromma">Ventromma</tp:taxon-name-part><tp:taxon-name-part taxon-name-part-type="species" reg="halecioides">halecioides</tp:taxon-name-part></tp:taxon-name></italic>: part of a hydrocaulus with the proximal end of a hydrocladium, hydrothecae, nematothecae, scale equals 0.3 mm; <bold>c</bold> <italic><tp:taxon-name><tp:taxon-name-part taxon-name-part-type="genus" reg="Plumularia">Plumularia</tp:taxon-name-part><tp:taxon-name-part taxon-name-part-type="species" reg="floridana">floridana</tp:taxon-name-part></tp:taxon-name></italic>: part of a hydrocaulus with the proximal end of a hydrocladium, hydrothecae and nematothecae, scale equals 0.1 mm; <bold>d</bold> <italic><tp:taxon-name><tp:taxon-name-part taxon-name-part-type="genus" reg="Clytia">Clytia</tp:taxon-name-part><tp:taxon-name-part taxon-name-part-type="species" reg="linearis">linearis</tp:taxon-name-part></tp:taxon-name></italic>: part of hydrocaulus with hydrothecae, scale equals 0.8 mm; <bold>e</bold> <tp:taxon-name><tp:taxon-name-part taxon-name-part-type="genus" reg="Obelia">Obelia</tp:taxon-name-part><tp:taxon-name-part taxon-name-part-type="uncertainty-rank">cf.</tp:taxon-name-part><tp:taxon-name-part taxon-name-part-type="species" reg="dichotoma">dichotoma</tp:taxon-name-part></tp:taxon-name>: part of hydrocaulus with hydrothecae, scale equals 0.2 mm; <bold>f</bold> <italic><tp:taxon-name><tp:taxon-name-part taxon-name-part-type="genus" reg="Obelia">Obelia</tp:taxon-name-part><tp:taxon-name-part taxon-name-part-type="species" reg="oxydentata">oxydentata</tp:taxon-name-part></tp:taxon-name></italic>: part of hydrocaulus with hydrothecae, scale equals 0.3 mm; <bold>g</bold> <italic><tp:taxon-name><tp:taxon-name-part taxon-name-part-type="genus" reg="Obelia">Obelia</tp:taxon-name-part><tp:taxon-name-part taxon-name-part-type="species" reg="tenuis">tenuis</tp:taxon-name-part></tp:taxon-name></italic>: part of hydrocaulus with a hydrotheca, scale equals 0.1 mm.</p></caption><graphic xmlns:xlink="http://www.w3.org/1999/xlink" xlink:href="bdj-12-e130248-g006.png" position="float" id="oo_1067807.png" orientation="portrait" xlink:type="simple"><uri content-type="original_file" xlink:type="simple">https://binary.pensoft.net/fig/1067807</uri></graphic></fig><fig id="F11730734" position="float" orientation="portrait"><object-id xmlns:xlink="http://www.w3.org/1999/xlink" content-type="arpha" xlink:type="simple">B06B64B1-68A6-5236-956F-B897612282B1</object-id><object-id xmlns:xlink="http://www.w3.org/1999/xlink" content-type="doi" xlink:type="simple">10.3897/BDJ.12.e130248.figure7</object-id><label>Figure 7.</label><caption><p><italic><tp:taxon-name><tp:taxon-name-part taxon-name-part-type="genus" reg="Obelia">Obelia</tp:taxon-name-part><tp:taxon-name-part taxon-name-part-type="species" reg="oxydentata">oxydentata</tp:taxon-name-part></tp:taxon-name></italic>. <bold>a</bold> colony, scale equals 0.5 mm; <bold>b</bold> part of hydrocaulus with hydrothecae; scale equals 0.1 mm.</p></caption><graphic xmlns:xlink="http://www.w3.org/1999/xlink" xlink:href="bdj-12-e130248-g007.png" position="float" id="oo_1067808.png" orientation="portrait" xlink:type="simple"><uri content-type="original_file" xlink:type="simple">https://binary.pensoft.net/fig/1067808</uri></graphic></fig></tp:treatment-sec><ref-list><ref id="B11727102"><element-citation xmlns:xlink="http://www.w3.org/1999/xlink" publication-type="article" xlink:type="simple"><person-group person-group-type="author"><name name-style="western"><surname>Stechow</surname><given-names>E.</given-names></name></person-group><year>1914</year><article-title>Zur Kenntnis neuer oder seltener Hydroidpolypen, meist Campanulariden, aus Amerika und Norwegen</article-title><source>Zoologischer Anzeiger</source><volume>45</volume><fpage>120</fpage><lpage>136</lpage></element-citation></ref><ref id="B11724459"><element-citation xmlns:xlink="http://www.w3.org/1999/xlink" publication-type="article" xlink:type="simple"><person-group person-group-type="author"><name name-style="western"><surname>Calder</surname><given-names>D. R.</given-names></name></person-group><year>2013</year><article-title>Some shallow-water hydroids (<tp:taxon-name><tp:taxon-name-part taxon-name-part-type="phylum">Cnidaria</tp:taxon-name-part></tp:taxon-name>: <tp:taxon-name><tp:taxon-name-part taxon-name-part-type="class">Hydrozoa</tp:taxon-name-part></tp:taxon-name>) from the central east coast of Florida, USA</article-title><source>Zootaxa</source><volume>3648</volume><issue>1</issue><fpage>1</fpage><lpage>72</lpage><pub-id pub-id-type="doi">10.11646/zootaxa.3648.1.1</pub-id></element-citation></ref><ref id="B11724468"><element-citation xmlns:xlink="http://www.w3.org/1999/xlink" publication-type="article" xlink:type="simple"><person-group person-group-type="author"><name name-style="western"><surname>Calder</surname><given-names>D. R.</given-names></name></person-group><year>2019</year><article-title>On a collection of hydroids (<tp:taxon-name><tp:taxon-name-part taxon-name-part-type="phylum">Cnidaria</tp:taxon-name-part></tp:taxon-name>, <tp:taxon-name><tp:taxon-name-part taxon-name-part-type="class">Hydrozoa</tp:taxon-name-part></tp:taxon-name>) from the southwest coast of Florida, USA</article-title><source>Zootaxa</source><volume>4689</volume><issue>1</issue><fpage>1</fpage><lpage>141</lpage><pub-id pub-id-type="doi">10.11646/zootaxa.4689.1.1</pub-id></element-citation></ref><ref id="B11724500"><element-citation xmlns:xlink="http://www.w3.org/1999/xlink" publication-type="article" xlink:type="simple"><person-group person-group-type="author"><name name-style="western"><surname>Calder</surname><given-names>D. R.</given-names></name><name name-style="western"><surname>Carlton</surname><given-names>J. T.</given-names></name><name name-style="western"><surname>Larson</surname><given-names>K.</given-names></name><name name-style="western"><surname>Mallinson</surname><given-names>J. J.</given-names></name><name name-style="western"><surname>Choong</surname><given-names>H. H. C.</given-names></name><name name-style="western"><surname>Keith</surname><given-names>I.</given-names></name><name name-style="western"><surname>Ruiz</surname><given-names>G. M.</given-names></name></person-group><year>2019</year><article-title>Hydroids (<tp:taxon-name><tp:taxon-name-part taxon-name-part-type="phylum">Cnidaria</tp:taxon-name-part></tp:taxon-name>, <tp:taxon-name><tp:taxon-name-part taxon-name-part-type="class">Hydrozoa</tp:taxon-name-part></tp:taxon-name>) from marine fouling assemblages in the Galápagos Islands, Ecuador</article-title><source>Aquatic Invasions</source><volume>14</volume><issue>1</issue><fpage>21</fpage><lpage>58</lpage><pub-id pub-id-type="doi">10.3391/ai.2019.14.1.02</pub-id></element-citation></ref><ref id="B11724477"><element-citation xmlns:xlink="http://www.w3.org/1999/xlink" publication-type="article" xlink:type="simple"><person-group person-group-type="author"><name name-style="western"><surname>Calder</surname><given-names>D. R.</given-names></name></person-group><year>2020</year><article-title>Some leptothecate hydroids (<tp:taxon-name><tp:taxon-name-part taxon-name-part-type="phylum">Cnidaria</tp:taxon-name-part></tp:taxon-name>, <tp:taxon-name><tp:taxon-name-part taxon-name-part-type="class">Hydrozoa</tp:taxon-name-part></tp:taxon-name>) from Hawaii, mostly from inshore and nearshore waters</article-title><source>Zootaxa</source><volume>4830</volume><issue>2</issue><fpage>201-246</fpage><pub-id pub-id-type="doi">10.11646/zootaxa.4830.2.1</pub-id></element-citation></ref><ref id="B11724486"><element-citation xmlns:xlink="http://www.w3.org/1999/xlink" publication-type="article" xlink:type="simple"><person-group person-group-type="author"><name name-style="western"><surname>Calder</surname><given-names>D. R.</given-names></name><name name-style="western"><surname>Carlton</surname><given-names>J. T.</given-names></name><name name-style="western"><surname>Keith</surname><given-names>Inti</given-names></name><name name-style="western"><surname>Larson</surname><given-names>Kristen</given-names></name><name name-style="western"><surname>McCann</surname><given-names>Linda</given-names></name><name name-style="western"><surname>Geller</surname><given-names>Jonathan</given-names></name><name name-style="western"><surname>Wheelock</surname><given-names>Melinda</given-names></name><name name-style="western"><surname>Choong</surname><given-names>H. H. C.</given-names></name><name name-style="western"><surname>Ruiz</surname><given-names>G. M.</given-names></name></person-group><year>2021</year><article-title>Additions to the hydroids (<tp:taxon-name><tp:taxon-name-part taxon-name-part-type="phylum">Cnidaria</tp:taxon-name-part></tp:taxon-name>, <tp:taxon-name><tp:taxon-name-part taxon-name-part-type="class">Hydrozoa</tp:taxon-name-part></tp:taxon-name>) of marine fouling communities on the mainland of Ecuador and in the Galapagos Islands</article-title><source>Aquatic Invasions</source><volume>16</volume><issue>2</issue><fpage>208</fpage><lpage>252</lpage><pub-id pub-id-type="doi">10.3391/ai.2021.16.2.02</pub-id></element-citation></ref><ref id="B11743508"><element-citation xmlns:xlink="http://www.w3.org/1999/xlink" publication-type="article" xlink:type="simple"><person-group person-group-type="author"><name name-style="western"><surname>Ramos-Morales</surname><given-names>Axl</given-names></name><name name-style="western"><surname>Gómez-Vásquez</surname><given-names>Julio D.</given-names></name><name name-style="western"><surname>García-Madrigal</surname><given-names>María del Socorro</given-names></name><name name-style="western"><surname>Bastida-Zavala</surname><given-names>J. Rolando</given-names></name></person-group><year>2024</year><article-title>Fouling invertebrates from PVC plates at Chahué Marina, Oaxaca, Southern Pacific coast of Mexico</article-title><source>Check List</source><volume>20</volume><issue>3</issue><fpage>728</fpage><lpage>760</lpage><pub-id pub-id-type="doi">10.15560/20.3.728</pub-id></element-citation></ref></ref-list></tp:taxon-treatment>
