# Supplementary material for: First records of hydroid epibionts on the introduced macroalga Gracilariaparvispora in the Mexican Pacific
Source: Biodivers Data J. 2024 Sep 11;12:e130248. doi: 10.3897/BDJ.12.e130248 (PMC11411201; doi:10.3897/BDJ.12.e130248)
Supplement: XML Treatment for Obelia tenuis [file BDJ.12.e130248-treatment28.xml]

<!DOCTYPE tp:taxon-treatment
  PUBLIC "-//TaxonX//DTD Taxonomic Treatment Publishing DTD v0 20100105//EN" "tax-treatment-NSO.dtd">
<tp:taxon-treatment xmlns:tp="http://www.plazi.org/taxpub"><tp:treatment-meta><mixed-citation publication-type="journal"><person-group><name><surname>Mendoza-Becerril</surname><given-names>María A.</given-names></name><name><surname>Murillo-Torres</surname><given-names>Paulina</given-names></name><name><surname>Serviere-Zaragoza</surname><given-names>Elisa</given-names></name><name><surname>León-Cisneros</surname><given-names>Karla</given-names></name><name><surname>Mazariegos-Villarreal</surname><given-names>Alejandra</given-names></name><name><surname>López-Vivas</surname><given-names>Juan Manuel</given-names></name><name><surname>Agüero</surname><given-names>José</given-names></name></person-group><article-title>First records of hydroid epibionts on the introduced macroalga <italic><tp:taxon-name><tp:taxon-name-part taxon-name-part-type="genus" reg="Gracilaria">Gracilaria</tp:taxon-name-part><tp:taxon-name-part taxon-name-part-type="species" reg="parvispora">parvispora</tp:taxon-name-part></tp:taxon-name></italic> in the Mexican Pacific</article-title><source>Biodivers Data J</source><day>11</day><month>09</month><year>2024</year><volume>12</volume><pub-id pub-id-type="doi">10.3897/BDJ.12.e130248</pub-id></mixed-citation></tp:treatment-meta><tp:nomenclature><tp:taxon-name>
              <object-id xmlns:xlink="http://www.w3.org/1999/xlink" content-type="arpha" xlink:type="simple">AD0C40B5-EF7D-5989-83D2-09B5223FB62A</object-id>
              <tp:taxon-name-part taxon-name-part-type="genus">Obelia</tp:taxon-name-part>
              <tp:taxon-name-part taxon-name-part-type="species">tenuis</tp:taxon-name-part>
            </tp:taxon-name><tp:taxon-authority>Fraser, 1938</tp:taxon-authority></tp:nomenclature><tp:treatment-sec sec-type="materials"><title>Materials</title><list list-type="alpha-lower" list-content="occurrences"><list-item><p><bold>Type status:</bold> <named-content xmlns:xlink="http://www.w3.org/1999/xlink" content-type="dwc:typeStatus" xlink:type="simple">Other material</named-content>. <bold>Location:</bold> locality: <named-content xmlns:xlink="http://www.w3.org/1999/xlink" content-type="dwc:locality" xlink:type="simple">La Concha</named-content>; minimumDepthInMeters: <named-content xmlns:xlink="http://www.w3.org/1999/xlink" content-type="dwc:minimumDepthInMeters" xlink:type="simple">0.5</named-content>; maximumDepthInMeters: <named-content xmlns:xlink="http://www.w3.org/1999/xlink" content-type="dwc:maximumDepthInMeters" xlink:type="simple">1.0</named-content>; <bold>Event:</bold> year: <named-content xmlns:xlink="http://www.w3.org/1999/xlink" content-type="dwc:year" xlink:type="simple">2022</named-content>; month: <named-content xmlns:xlink="http://www.w3.org/1999/xlink" content-type="dwc:month" xlink:type="simple">2</named-content>; day: <named-content xmlns:xlink="http://www.w3.org/1999/xlink" content-type="dwc:day" xlink:type="simple">11</named-content>; habitat: <named-content xmlns:xlink="http://www.w3.org/1999/xlink" content-type="dwc:habitat" xlink:type="simple">middle macroalgae regions</named-content>; <bold>Record Level:</bold> dataGeneralizations: <named-content xmlns:xlink="http://www.w3.org/1999/xlink" content-type="dwc:dataGeneralizations" xlink:type="simple">18°C; 36 PSU</named-content></p></list-item></list></tp:treatment-sec><tp:treatment-sec sec-type="Notes"><title>Notes</title><p>Fig. <xref ref-type="fig" rid="F11730732">6</xref>g</p><p>Type locality. Ecuador: Santa Elena Bay (<xref ref-type="bibr" rid="B11724526">Calder et al. 2009</xref>).</p><p>Detailed description in <xref ref-type="bibr" rid="B11726625">Mendoza-Becerril et al. (2020)</xref>.</p><p>Taxonomic status. Accepted. AphiaID 832333.</p><p><bold>Remarks.</bold> Recent morphological studies support the validity of species with sufficient support. Therefore, we follow the morphological evidence indicated in <xref ref-type="bibr" rid="B11726625">Mendoza-Becerril et al. (2020)</xref>.</p></tp:treatment-sec><tp:treatment-sec sec-type="Diagnosis"><title>Diagnosis</title><p>Colonies erect, sympodial and branching. Stem monosiphonic, divided into nodes and internodes. Internodes with annulations at the base and distal apophysis alternately given off the hydrothecal pedicel or branches. Hydrothecal pedicels are short, with annulations throughout. Hydrothecae with a margin slightly waived or with fine longitudinal folds. Hydrothecal diaphragm straight to slightly oblique. Without gonothecae.</p></tp:treatment-sec><tp:treatment-sec><!--Section generated to contain objects referenced in tp:taxon-treatment.--><fig id="F11730732" position="float" orientation="portrait"><object-id xmlns:xlink="http://www.w3.org/1999/xlink" content-type="arpha" xlink:type="simple">0AE7907F-1BD0-5FDB-8F45-18D3184E12A4</object-id><object-id xmlns:xlink="http://www.w3.org/1999/xlink" content-type="doi" xlink:type="simple">10.3897/BDJ.12.e130248.figure6</object-id><label>Figure 6.</label><caption><p>Hydrozoan epibionts. <bold>a</bold> <italic><tp:taxon-name><tp:taxon-name-part taxon-name-part-type="genus" reg="Corydendrium">Corydendrium</tp:taxon-name-part></tp:taxon-name></italic> sp.: part of hydrocaulus with two hydranths, scale equals 0.5 mm; <bold>b</bold> <italic><tp:taxon-name><tp:taxon-name-part taxon-name-part-type="genus" reg="Ventromma">Ventromma</tp:taxon-name-part><tp:taxon-name-part taxon-name-part-type="species" reg="halecioides">halecioides</tp:taxon-name-part></tp:taxon-name></italic>: part of a hydrocaulus with the proximal end of a hydrocladium, hydrothecae, nematothecae, scale equals 0.3 mm; <bold>c</bold> <italic><tp:taxon-name><tp:taxon-name-part taxon-name-part-type="genus" reg="Plumularia">Plumularia</tp:taxon-name-part><tp:taxon-name-part taxon-name-part-type="species" reg="floridana">floridana</tp:taxon-name-part></tp:taxon-name></italic>: part of a hydrocaulus with the proximal end of a hydrocladium, hydrothecae and nematothecae, scale equals 0.1 mm; <bold>d</bold> <italic><tp:taxon-name><tp:taxon-name-part taxon-name-part-type="genus" reg="Clytia">Clytia</tp:taxon-name-part><tp:taxon-name-part taxon-name-part-type="species" reg="linearis">linearis</tp:taxon-name-part></tp:taxon-name></italic>: part of hydrocaulus with hydrothecae, scale equals 0.8 mm; <bold>e</bold> <tp:taxon-name><tp:taxon-name-part taxon-name-part-type="genus" reg="Obelia">Obelia</tp:taxon-name-part><tp:taxon-name-part taxon-name-part-type="uncertainty-rank">cf.</tp:taxon-name-part><tp:taxon-name-part taxon-name-part-type="species" reg="dichotoma">dichotoma</tp:taxon-name-part></tp:taxon-name>: part of hydrocaulus with hydrothecae, scale equals 0.2 mm; <bold>f</bold> <italic><tp:taxon-name><tp:taxon-name-part taxon-name-part-type="genus" reg="Obelia">Obelia</tp:taxon-name-part><tp:taxon-name-part taxon-name-part-type="species" reg="oxydentata">oxydentata</tp:taxon-name-part></tp:taxon-name></italic>: part of hydrocaulus with hydrothecae, scale equals 0.3 mm; <bold>g</bold> <italic><tp:taxon-name><tp:taxon-name-part taxon-name-part-type="genus" reg="Obelia">Obelia</tp:taxon-name-part><tp:taxon-name-part taxon-name-part-type="species" reg="tenuis">tenuis</tp:taxon-name-part></tp:taxon-name></italic>: part of hydrocaulus with a hydrotheca, scale equals 0.1 mm.</p></caption><graphic xmlns:xlink="http://www.w3.org/1999/xlink" xlink:href="bdj-12-e130248-g006.png" position="float" id="oo_1067807.png" orientation="portrait" xlink:type="simple"><uri content-type="original_file" xlink:type="simple">https://binary.pensoft.net/fig/1067807</uri></graphic></fig></tp:treatment-sec><ref-list><ref id="B11724526"><element-citation xmlns:xlink="http://www.w3.org/1999/xlink" publication-type="article" xlink:type="simple"><person-group person-group-type="author"><name name-style="western"><surname>Calder</surname><given-names>D. R.</given-names></name><name name-style="western"><surname>Vervoort</surname><given-names>W.</given-names></name><name name-style="western"><surname>Hochberg</surname><given-names>F. G.</given-names></name></person-group><year>2009</year><article-title>Lectotype designations of new species of hydroids (<tp:taxon-name><tp:taxon-name-part taxon-name-part-type="phylum">Cnidaria</tp:taxon-name-part></tp:taxon-name>, <tp:taxon-name><tp:taxon-name-part taxon-name-part-type="class">Hydrozoa</tp:taxon-name-part></tp:taxon-name>), described by CM Fraser, from Allan Hancock Pacific and Caribbean Sea expeditions</article-title><source>Zoologische Mededelingen</source><volume>83</volume><issue>32</issue><fpage>919</fpage><lpage>1058</lpage></element-citation></ref><ref id="B11726625"><element-citation xmlns:xlink="http://www.w3.org/1999/xlink" publication-type="article" xlink:type="simple"><person-group person-group-type="author"><name name-style="western"><surname>Mendoza-Becerril</surname><given-names>M. A.</given-names></name><name name-style="western"><surname>Estrada-González</surname><given-names>M. C.</given-names></name><name name-style="western"><surname>Mazariegos-Villarreal</surname><given-names>A.</given-names></name><name name-style="western"><surname>Restrepo-Avendaño</surname><given-names>L.</given-names></name><name name-style="western"><surname>Villar-Beltrán</surname><given-names>R. D.</given-names></name><name name-style="western"><surname>Agüero</surname><given-names>J.</given-names></name><name name-style="western"><surname>Cunha</surname><given-names>A. F.</given-names></name></person-group><year>2020</year><article-title>Taxonomy and diversity of <tp:taxon-name><tp:taxon-name-part taxon-name-part-type="class">Hydrozoa</tp:taxon-name-part></tp:taxon-name> (<tp:taxon-name><tp:taxon-name-part taxon-name-part-type="phylum">Cnidaria</tp:taxon-name-part></tp:taxon-name>, <tp:taxon-name><tp:taxon-name-part taxon-name-part-type="subphylum">Medusozoa</tp:taxon-name-part></tp:taxon-name>) of La Paz Bay, Gulf of California</article-title><source>Zootaxa</source><volume>4808</volume><issue>1</issue><fpage>1</fpage><lpage>37</lpage><pub-id pub-id-type="doi">10.11646/zootaxa.4808.1.1</pub-id></element-citation></ref></ref-list></tp:taxon-treatment>
