# Supplementary material for: First records of hydroid epibionts on the introduced macroalga Gracilariaparvispora in the Mexican Pacific
Source: Biodivers Data J. 2024 Sep 11;12:e130248. doi: 10.3897/BDJ.12.e130248 (PMC11411201; doi:10.3897/BDJ.12.e130248)
Supplement: Supplementary material 1 — Epibionts on the introduced macroalga Gracilariaparvispora in La Paz Bay [file bdj-12-e130248-s001.xlsx]

## Sheet: GRACILARIA PARVISPORA
Code thalli	Data origin	Code epibiont	Phylum epibiont	Class epibiont	Order epibiont	Family epibiont	Genus epibiont	Specie epibiont	Specie epibiont	Author, year	Year of collection	Month of collection	Day of collection	Specific place in La Paz Bay	Min depth (m)	Max depth (m)	Substrate	Size of thallus collected (cm)	Lat,	Long,	Salinity	Temperature (°C)
1040	field sample	NA	NA	NA	NA	NA	NA	NA	NA	NA	2021	June	19	La Concha	0.5	1	Gracilaria parvispora	14	24.2018	-110.3	ND	ND
1041	field sample	NA	NA	NA	NA	NA	NA	NA	NA	NA	2021	June	19	La Concha	0.5	1	Gracilaria parvispora	6	24.2018	-110.3	ND	ND
1042	field sample	NA	NA	NA	NA	NA	NA	NA	NA	NA	2021	June	19	La Concha	0.5	1	Gracilaria parvispora	10.5	24.2018	-110.3	ND	ND
1043	field sample	NA	NA	NA	NA	NA	NA	NA	NA	NA	2021	June	19	La Concha	0.5	1	Gracilaria parvispora	17	24.2018	-110.3	ND	ND
1044	field sample	LC_05	Cnidaria	Hydrozoa	Macrocolonia	Kirchenpaueriidae	Ventromma	halecioides	Ventromma halecioides	(Alder, 1859)	2021	June	19	La Concha	0.5	1	Gracilaria parvispora	10	24.2018	-110.3	ND	ND
1045	field sample	LC_06a	Cnidaria	Hydrozoa	Statocysta	Obeliidae	Obelia	dichotoma	Obelia dichotoma	(Linnaeus, 1758)	2021	June	19	La Concha	0.5	1	Gracilaria parvispora	12.5	24.2018	-110.3	ND	ND
1045	field sample	LC_06b	Cnidaria	Hydrozoa	Macrocolonia	Kirchenpaueriidae	Ventromma	halecioides	Ventromma halecioides	(Alder, 1859)	2021	June	19	La Concha	0.5	1	Gracilaria parvispora	12.5	24.2018	-110.3	ND	ND
1046	field sample	LC_07a	Cnidaria	Hydrozoa	Statocysta	Obeliidae	Obelia	dichotoma	Obelia dichotoma	(Linnaeus, 1758)	2021	June	19	La Concha	0.5	1	Gracilaria parvispora	10	24.2018	-110.3	ND	ND
1046	field sample	LC_07b	Cnidaria	Hydrozoa	Macrocolonia	Kirchenpaueriidae	Ventromma	halecioides	Ventromma halecioides	(Alder, 1859)	2021	June	19	La Concha	0.5	1	Gracilaria parvispora	10	24.2018	-110.3	ND	ND
1047	field sample	LC_08a	Cnidaria	Hydrozoa	Statocysta	Obeliidae	Obelia	dichotoma	Obelia dichotoma	(Linnaeus, 1758)	2021	June	19	La Concha	0.5	1	Gracilaria parvispora	10	24.2018	-110.3	ND	ND
1047	field sample	LC_08b	Cnidaria	Hydrozoa	Macrocolonia	Kirchenpaueriidae	Ventromma	halecioides	Ventromma halecioides	(Alder, 1859)	2021	June	19	La Concha	0.5	1	Gracilaria parvispora	10	24.2018	-110.3	ND	ND
1047	field sample	LC_08c	Cnidaria	Hydrozoa	Statocysta	Clytiidae	Clytia	linearis	Clytia linearis	(Thornely, 1900)	2021	June	19	La Concha	0.5	1	Gracilaria parvispora	10	24.2018	-110.3	ND	ND
1048	field sample	LC_09	Cnidaria	Hydrozoa	Statocysta	Obeliidae	Obelia	dichotoma	Obelia dichotoma	(Linnaeus, 1758)	2021	June	19	La Concha	0.5	1	Gracilaria parvispora	13	24.2018	-110.3	ND	ND
1049	field sample	LC_10a	Cnidaria	Hydrozoa	Statocysta	Obeliidae	Obelia	dichotoma	Obelia dichotoma	(Linnaeus, 1758)	2021	June	19	La Concha	0.5	1	Gracilaria parvispora	9	24.2018	-110.3	ND	ND
1049	field sample	LC_10b	Cnidaria	Hydrozoa	Macrocolonia	Kirchenpaueriidae	Ventromma	halecioides	Ventromma halecioides	(Alder, 1859)	2021	June	19	La Concha	0.5	1	Gracilaria parvispora	9	24.2018	-110.3	ND	ND
1050	field sample	LC_11	Cnidaria	Hydrozoa	Statocysta	Obeliidae	Obelia	dichotoma	Obelia dichotoma	(Linnaeus, 1758)	2021	June	19	La Concha	0.5	1	Gracilaria parvispora	10	24.2018	-110.3	ND	ND
1051	field sample	LC_12a	Cnidaria	Hydrozoa	Statocysta	Obeliidae	Obelia	dichotoma	Obelia dichotoma	(Linnaeus, 1758)	2021	June	19	La Concha	0.5	1	Gracilaria parvispora	17	24.2018	-110.3	ND	ND
1051	field sample	LC_12b	Cnidaria	Hydrozoa	Macrocolonia	Kirchenpaueriidae	Ventromma	halecioides	Ventromma halecioides	(Alder, 1859)	2021	June	19	La Concha	0.5	1	Gracilaria parvispora	17	24.2018	-110.3	ND	ND
1052	field sample	LC_13a	Cnidaria	Hydrozoa	Statocysta	Obeliidae	Obelia	dichotoma	Obelia dichotoma	(Linnaeus, 1758)	2021	June	19	La Concha	0.5	1	Gracilaria parvispora	17	24.2018	-110.3	ND	ND
1052	field sample	LC_13b	Cnidaria	Hydrozoa	Macrocolonia	Kirchenpaueriidae	Ventromma	halecioides	Ventromma halecioides	(Alder, 1859)	2021	June	19	La Concha	0.5	1	Gracilaria parvispora	17	24.2018	-110.3	ND	ND
1053	field sample	LC_14a	Cnidaria	Hydrozoa	Statocysta	Obeliidae	Obelia	dichotoma	Obelia dichotoma	(Linnaeus, 1758)	2021	June	19	La Concha	0.5	1	Gracilaria parvispora	13	24.2018	-110.3	ND	ND
1053	field sample	LC_14b	Cnidaria	Hydrozoa	Macrocolonia	Kirchenpaueriidae	Ventromma	halecioides	Ventromma halecioides	(Alder, 1859)	2021	June	19	La Concha	0.5	1	Gracilaria parvispora	13	24.2018	-110.3	ND	ND
1054	field sample	LC_15	Cnidaria	Hydrozoa	Statocysta	Obeliidae	Obelia	dichotoma	Obelia dichotoma	(Linnaeus, 1758)	2021	June	19	La Concha	0.5	1	Gracilaria parvispora	9	24.2018	-110.3	ND	ND
1055	field sample	LC_16a	Cnidaria	Hydrozoa	Statocysta	Obeliidae	Obelia	dichotoma	Obelia dichotoma	(Linnaeus, 1758)	2021	June	19	La Concha	0.5	1	Gracilaria parvispora	11	24.2018	-110.3	ND	ND
1055	field sample	LC_16b	Cnidaria	Hydrozoa	Macrocolonia	Kirchenpaueriidae	Ventromma	halecioides	Ventromma halecioides	(Alder, 1859)	2021	June	19	La Concha	0.5	1	Gracilaria parvispora	11	24.2018	-110.3	ND	ND
1134	field sample	NA	NA	NA	NA	NA	NA	NA	NA	NA	2022	February	11	La Concha	0.5	1	Gracilaria parvispora	4.7	24.2701	-110.325	36	18
1135	field sample	NA	NA	NA	NA	NA	NA	NA	NA	NA	2022	February	11	La Concha	0.5	1	Gracilaria parvispora	4.6	24.2701	-110.325	36	18
1136	field sample	LC_17	Cnidaria	Hydrozoa	Statocysta	Obeliidae	Obelia	dichotoma	Obelia dichotoma	(Linnaeus, 1758)	2022	February	11	La Concha	0.5	1	Gracilaria parvispora	3.7	24.2701	-110.325	36	18
1137	field sample	LC_18	Cnidaria	Hydrozoa	Statocysta	Obeliidae	Obelia	dichotoma	Obelia dichotoma	(Linnaeus, 1758)	2022	February	11	La Concha	0.5	1	Gracilaria parvispora	3	24.2701	-110.325	36	18
1138	field sample	NA	NA	NA	NA	NA	NA	NA	NA	NA	2022	February	11	La Concha	0.5	1	Gracilaria parvispora	8	24.2701	-110.325	36	18
1139	field sample	NA	NA	NA	NA	NA	NA	NA	NA	NA	2022	February	11	La Concha	0.5	1	Gracilaria parvispora	8	24.2701	-110.325	36	18
1140	field sample	NA	NA	NA	NA	NA	NA	NA	NA	NA	2022	February	11	La Concha	0.5	1	Gracilaria parvispora	3.9	24.2701	-110.325	36	18
1141	field sample	LC_19a	Cnidaria	Hydrozoa	Statocysta	Obeliidae	Obelia	dichotoma	Obelia dichotoma	(Linnaeus, 1758)	2022	February	11	La Concha	0.5	1	Gracilaria parvispora	9	24.2701	-110.325	36	18
1141	field sample	LC_19b	Cnidaria	Hydrozoa	Macrocolonia	Kirchenpaueriidae	Ventromma	halecioides	Ventromma halecioides	(Alder, 1859)	2022	February	11	La Concha	0.5	1	Gracilaria parvispora	9	24.2701	-110.325	36	18
1142	field sample	LC_20a	Cnidaria	Hydrozoa	Statocysta	Obeliidae	Obelia	dichotoma	Obelia dichotoma	(Linnaeus, 1758)	2022	February	11	La Concha	0.5	1	Gracilaria parvispora	11.2	24.2701	-110.325	36	18
1142	field sample	LC_20b	Cnidaria	Hydrozoa	Macrocolonia	Kirchenpaueriidae	Ventromma	halecioides	Ventromma halecioides	(Alder, 1859)	2022	February	11	La Concha	0.5	1	Gracilaria parvispora	11.2	24.2701	-110.325	36	18
1143	field sample	LC_21	Cnidaria	Hydrozoa	Statocysta	Obeliidae	Obelia	tenuis	Obelia tenuis	Fraser, 1938	2022	February	11	La Concha	0.5	1	Gracilaria parvispora	7	24.2701	-110.325	36	18
1144	field sample	NA	NA	NA	NA	NA	NA	NA	NA	NA	2022	February	11	La Concha	0.5	1	Gracilaria parvispora	4.9	24.2701	-110.325	36	18
1145	field sample	LC_22a	Cnidaria	Hydrozoa	Statocysta	Obeliidae	Clytiidae	Clytia	Clytia sp.	NA	2022	February	11	La Concha	0.5	1	Gracilaria parvispora	6.8	24.2701	-110.325	36	18
1145	field sample	LC_22b	Cnidaria	Hydrozoa	Macrocolonia	Plumulariidae	Plumularia	Plumularia	Plumularia floridana	Nutting, 1900	2022	February	11	La Concha	0.5	1	Gracilaria parvispora	6.8	24.2701	-110.325	36	18
1146	field sample	NA	NA	NA	NA	NA	NA	NA	NA	NA	2022	February	11	La Concha	0.5	1	Gracilaria parvispora	6.2	24.2701	-110.325	36	18
1147	field sample	NA	NA	NA	NA	NA	NA	NA	NA	NA	2022	February	11	La Concha	0.5	1	Gracilaria parvispora	4.9	24.2701	-110.325	36	18
1148	field sample	NA	NA	NA	NA	NA	NA	NA	NA	NA	2022	February	11	La Concha	0.5	1	Gracilaria parvispora	4.7	24.2701	-110.325	36	18
1149	field sample	LC_23	Cnidaria	Hydrozoa	Macrocolonia	Kirchenpaueriidae	Ventromma	halecioides	Ventromma halecioides	(Alder, 1859)	2022	February	11	La Concha	0.5	1	Gracilaria parvispora	9.4	24.2701	-110.325	36	18
1150	field sample	NA	NA	NA	NA	NA	NA	NA	NA	NA	2022	February	11	La Concha	0.5	1	Gracilaria parvispora	5.4	24.2701	-110.325	36	18
1151	field sample	NA	NA	NA	NA	NA	NA	NA	NA	NA	2022	February	11	La Concha	0.5	1	Gracilaria parvispora	2.1	24.2701	-110.325	36	18
1152	field sample	NA	NA	NA	NA	NA	NA	NA	NA	NA	2022	February	11	La Concha	0.5	1	Gracilaria parvispora	4.3	24.2701	-110.325	36	18
1153	field sample	NA	NA	NA	NA	NA	NA	NA	NA	NA	2022	February	11	La Concha	0.5	1	Gracilaria parvispora	5.4	24.2701	-110.325	36	18
1154	field sample	LC_24	Cnidaria	Hydrozoa	Statocysta	Obeliidae	Obelia	dichotoma	Obelia dichotoma	(Linnaeus, 1758)	2022	February	11	La Concha	0.5	1	Gracilaria parvispora	5.1	24.2701	-110.325	36	18
1155	field sample	NA	NA	NA	NA	NA	NA	NA	NA	NA	2022	February	11	La Concha	0.5	1	Gracilaria parvispora	4.2	24.2701	-110.325	36	18
1156	field sample	LC_25	Cnidaria	Hydrozoa	Macrocolonia	Kirchenpaueriidae	Ventromma	halecioides	Ventromma halecioides	(Alder, 1859)	2022	February	11	La Concha	0.5	1	Gracilaria parvispora	3	24.2701	-110.325	36	18
1157	field sample	LC_26	Cnidaria	Hydrozoa	Filifera	Oceaniidae	Corydendrium	sp.	Corydendrium sp	NA	2022	February	11	La Concha	0.5	1	Gracilaria parvispora	6	24.2701	-110.325	36	18
1158	field sample	LC_27a	Cnidaria	Hydrozoa	Statocysta	Obeliidae	Clytiidae	Clytia	Clytia linearis	(Thornely, 1900)	2022	February	11	La Concha	0.5	1	Gracilaria parvispora	15	24.2701	-110.325	36	18
1158	field sample	LC_27b	Cnidaria	Hydrozoa	Statocysta	Obeliidae	Obelia	dichotoma	Obelia dichotoma	(Linnaeus, 1758)	2022	February	11	La Concha	0.5	1	Gracilaria parvispora	15	24.2701	-110.325	36	18
1159	field sample	LC_28a	Cnidaria	Hydrozoa	Macrocolonia	Kirchenpaueriidae	Ventromma	halecioides	Ventromma halecioides	(Alder, 1859)	2022	February	11	La Concha	0.5	1	Gracilaria parvispora	4.8	24.2701	-110.325	36	18
1159	field sample	LC_28b	Cnidaria	Hydrozoa	Statocysta	Obeliidae	Obelia	dichotoma	Obelia dichotoma	(Linnaeus, 1758)	2022	February	11	La Concha	0.5	1	Gracilaria parvispora	4.8	24.2701	-110.325	36	18
1160	field sample	LC_29	Cnidaria	Hydrozoa	Macrocolonia	Kirchenpaueriidae	Ventromma	halecioides	Ventromma halecioides	(Alder, 1859)	2022	February	11	La Concha	0.5	1	Gracilaria parvispora	4.5	24.2701	-110.325	36	18
1161	field sample	NA	NA	NA	NA	NA	NA	NA	NA	NA	2022	February	11	La Concha	0.5	1	Gracilaria parvispora	3.8	24.2701	-110.325	36	18
1162	field sample	NA	NA	NA	NA	NA	NA	NA	NA	NA	2022	February	11	La Concha	0.5	1	Gracilaria parvispora	4.2	24.2701	-110.325	36	18
1163	field sample	NA	NA	NA	NA	NA	NA	NA	NA	NA	2022	February	11	La Concha	0.5	1	Gracilaria parvispora	6	24.2701	-110.325	36	18
1164	field sample	NA	NA	NA	NA	NA	NA	NA	NA	NA	2022	February	11	La Concha	0.5	1	Gracilaria parvispora	3.1	24.2701	-110.325	36	18
1165	field sample	NA	NA	NA	NA	NA	NA	NA	NA	NA	2022	February	11	La Concha	0.5	1	Gracilaria parvispora	3.2	24.2701	-110.325	36	18
1166	field sample	NA	NA	NA	NA	NA	NA	NA	NA	NA	2022	February	11	La Concha	0.5	1	Gracilaria parvispora	2.2	24.2701	-110.325	36	18
1167	field sample	NA	NA	NA	NA	NA	NA	NA	NA	NA	2022	February	11	La Concha	0.5	1	Gracilaria parvispora	2.6	24.2701	-110.325	36	18
1168	field sample	NA	NA	NA	NA	NA	NA	NA	NA	NA	2022	February	11	La Concha	0.5	1	Gracilaria parvispora	1.9	24.2701	-110.325	36	18
1169	field sample	NA	NA	NA	NA	NA	NA	NA	NA	NA	2022	February	11	La Concha	0.5	1	Gracilaria parvispora	2.3	24.2701	-110.325	36	18
1170	field sample	NA	NA	NA	NA	NA	NA	NA	NA	NA	2022	February	11	La Concha	0.5	1	Gracilaria parvispora	2.9	24.2701	-110.325	36	18
1171	field sample	NA	NA	NA	NA	NA	NA	NA	NA	NA	2022	February	11	La Concha	0.5	1	Gracilaria parvispora	3.8	24.2701	-110.325	36	18
1172	field sample	NA	NA	NA	NA	NA	NA	NA	NA	NA	2022	February	11	La Concha	0.5	1	Gracilaria parvispora	4.7	24.2701	-110.325	36	18
1173	field sample	NA	NA	NA	NA	NA	NA	NA	NA	NA	2022	February	11	La Concha	0.5	1	Gracilaria parvispora	6.7	24.2701	-110.325	36	18
1174	field sample	NA	NA	NA	NA	NA	NA	NA	NA	NA	2022	February	11	La Concha	0.5	1	Gracilaria parvispora	6	24.2701	-110.325	36	18
1175	field sample	NA	NA	NA	NA	NA	NA	NA	NA	NA	2022	February	11	La Concha	0.5	1	Gracilaria parvispora	3.1	24.2701	-110.325	36	18
1176	field sample	NA	NA	NA	NA	NA	NA	NA	NA	NA	2022	February	11	La Concha	0.5	1	Gracilaria parvispora	4.2	24.2701	-110.325	36	18
1177	field sample	NA	NA	NA	NA	NA	NA	NA	NA	NA	2022	February	11	La Concha	0.5	1	Gracilaria parvispora	2.7	24.2701	-110.325	36	18
1178	field sample	NA	NA	NA	NA	NA	NA	NA	NA	NA	2022	February	11	La Concha	0.5	1	Gracilaria parvispora	3.4	24.2701	-110.325	36	18
1179	field sample	NA	NA	NA	NA	NA	NA	NA	NA	NA	2022	February	11	La Concha	0.5	1	Gracilaria parvispora	4	24.2701	-110.325	36	18
1180	field sample	NA	NA	NA	NA	NA	NA	NA	NA	NA	2022	February	11	La Concha	0.5	1	Gracilaria parvispora	3.5	24.2701	-110.325	36	18
1181	field sample	NA	NA	NA	NA	NA	NA	NA	NA	NA	2022	February	11	La Concha	0.5	1	Gracilaria parvispora	2.9	24.2701	-110.325	36	18
1182	field sample	NA	NA	NA	NA	NA	NA	NA	NA	NA	2022	February	11	La Concha	0.5	1	Gracilaria parvispora	11.2	24.2701	-110.325	36	18
1183	field sample	NA	NA	NA	NA	NA	NA	NA	NA	NA	2022	February	11	La Concha	0.5	1	Gracilaria parvispora	4.5	24.2701	-110.325	36	18
1184	field sample	NA	NA	NA	NA	NA	NA	NA	NA	NA	2022	February	11	La Concha	0.5	1	Gracilaria parvispora	5.2	24.2701	-110.325	36	18
1185	field sample	LC_30	Cnidaria	Hydrozoa	Statocysta	Obeliidae	Obelia	dichotoma	Obelia dichotoma	(Linnaeus, 1758)	2022	February	11	La Concha	0.5	1	Gracilaria parvispora	2.6	24.2701	-110.325	36	18
1186	field sample	LC_31	Cnidaria	Hydrozoa	Statocysta	Obeliidae	Obelia	dichotoma	Obelia dichotoma	(Linnaeus, 1758)	2022	February	11	La Concha	0.5	1	Gracilaria parvispora	4	24.2701	-110.325	36	18
1187	field sample	LC_32	Cnidaria	Hydrozoa	Filifera	Oceaniidae	Corydendrium	sp.	Corydendrium sp	NA	2022	February	11	La Concha	0.5	1	Gracilaria parvispora	3.9	24.2701	-110.325	36	18
1188	field sample	LC_33	Cnidaria	Hydrozoa	Statocysta	Obeliidae	Obelia	dichotoma	Obelia dichotoma	(Linnaeus, 1758)	2022	February	11	La Concha	0.5	1	Gracilaria parvispora	3	24.2701	-110.325	36	18
1189	field sample	LC_34	Cnidaria	Hydrozoa	Statocysta	Obeliidae	Obelia	dichotoma	Obelia dichotoma	(Linnaeus, 1758)	2022	February	11	La Concha	0.5	1	Gracilaria parvispora	8	24.2701	-110.325	36	18
1190	field sample	LC_35	Cnidaria	Hydrozoa	Statocysta	Obeliidae	Obelia	dichotoma	Obelia dichotoma	(Linnaeus, 1758)	2022	February	11	La Concha	0.5	1	Gracilaria parvispora	6.5	24.2701	-110.325	36	18
1191	field sample	LC_36	Cnidaria	Hydrozoa	Statocysta	Obeliidae	Obelia	dichotoma	Obelia dichotoma	(Linnaeus, 1758)	2022	February	11	La Concha	0.5	1	Gracilaria parvispora	3.5	24.2701	-110.325	36	18
1192	field sample	LC_37	Cnidaria	Hydrozoa	Macrocolonia	Kirchenpaueriidae	Ventromma	halecioides	Ventromma halecioides	(Alder, 1859)	2022	February	11	La Concha	0.5	1	Gracilaria parvispora	1.6	24.2701	-110.325	36	18
1193	field sample	LC_38	Cnidaria	Hydrozoa	Statocysta	Obeliidae	Obelia	dichotoma	Obelia dichotoma	(Linnaeus, 1758)	2022	February	11	La Concha	0.5	1	Gracilaria parvispora	5.5	24.2701	-110.325	36	18
1194	field sample	LC_39	Cnidaria	Hydrozoa	Statocysta	Obeliidae	Obelia	dichotoma	Obelia dichotoma	(Linnaeus, 1758)	2022	February	11	La Concha	0.5	1	Gracilaria parvispora	3.9	24.2701	-110.325	36	18
1195	field sample	LC_40	Cnidaria	Hydrozoa	Statocysta	Obeliidae	Clytiidae	Clytia	Clytia linearis	(Thornely, 1900)	2022	February	11	La Concha	0.5	1	Gracilaria parvispora	3.2	24.2701	-110.325	36	18
1196	field sample	NA	NA	NA	NA	NA	NA	NA	NA	NA	2022	February	11	La Concha	0.5	1	Gracilaria parvispora	4	24.2701	-110.325	36	18
1197	field sample	NA	NA	NA	NA	NA	NA	NA	NA	NA	2022	February	11	La Concha	0.5	1	Gracilaria parvispora	5.6	24.2701	-110.325	36	18
1198	field sample	NA	NA	NA	NA	NA	NA	NA	NA	NA	2022	February	11	La Concha	0.5	1	Gracilaria parvispora	4.9	24.2701	-110.325	36	18
1199	field sample	NA	NA	NA	NA	NA	NA	NA	NA	NA	2022	February	11	La Concha	0.5	1	Gracilaria parvispora	3.6	24.2701	-110.325	36	18
1200	field sample	NA	NA	NA	NA	NA	NA	NA	NA	NA	2022	February	11	La Concha	0.5	1	Gracilaria parvispora	2.7	24.2701	-110.325	36	18
1201	field sample	NA	NA	NA	NA	NA	NA	NA	NA	NA	2022	February	11	La Concha	0.5	1	Gracilaria parvispora	3.2	24.2701	-110.325	36	18
1202	field sample	NA	NA	NA	NA	NA	NA	NA	NA	NA	2022	February	11	La Concha	0.5	1	Gracilaria parvispora	5.1	24.2701	-110.325	36	18
1203	field sample	NA	NA	NA	NA	NA	NA	NA	NA	NA	2022	February	11	La Concha	0.5	1	Gracilaria parvispora	3.5	24.2701	-110.325	36	18
1204	field sample	NA	NA	NA	NA	NA	NA	NA	NA	NA	2022	February	11	La Concha	0.5	1	Gracilaria parvispora	3.3	24.2701	-110.325	36	18
1205	field sample	NA	NA	NA	NA	NA	NA	NA	NA	NA	2022	February	11	La Concha	0.5	1	Gracilaria parvispora	2.3	24.2701	-110.325	36	18
1206	field sample	NA	NA	NA	NA	NA	NA	NA	NA	NA	2022	February	11	La Concha	0.5	1	Gracilaria parvispora	4.5	24.2701	-110.325	36	18
1207	field sample	NA	NA	NA	NA	NA	NA	NA	NA	NA	2022	February	11	La Concha	0.5	1	Gracilaria parvispora	3.7	24.2701	-110.325	36	18
1208	field sample	NA	NA	NA	NA	NA	NA	NA	NA	NA	2022	February	11	La Concha	0.5	1	Gracilaria parvispora	4.7	24.2701	-110.325	36	18
1209	field sample	NA	NA	NA	NA	NA	NA	NA	NA	NA	2022	February	11	La Concha	0.5	1	Gracilaria parvispora	2	24.2701	-110.325	36	18
1210	field sample	NA	NA	NA	NA	NA	NA	NA	NA	NA	2022	February	11	La Concha	0.5	1	Gracilaria parvispora	5.8	24.2701	-110.325	36	18
1211	field sample	NA	NA	NA	NA	NA	NA	NA	NA	NA	2022	February	11	La Concha	0.5	1	Gracilaria parvispora	4.9	24.2701	-110.325	36	18
1212	field sample	NA	NA	NA	NA	NA	NA	NA	NA	NA	2022	February	11	La Concha	0.5	1	Gracilaria parvispora	4.5	24.2701	-110.325	36	18
1213	field sample	NA	NA	NA	NA	NA	NA	NA	NA	NA	2022	February	11	La Concha	0.5	1	Gracilaria parvispora	2.3	24.2701	-110.325	36	18
1214	field sample	NA	NA	NA	NA	NA	NA	NA	NA	NA	2022	February	11	La Concha	0.5	1	Gracilaria parvispora	1.6	24.2701	-110.325	36	18
1215	field sample	NA	NA	NA	NA	NA	NA	NA	NA	NA	2022	February	11	La Concha	0.5	1	Gracilaria parvispora	3.5	24.2701	-110.325	36	18
1216	field sample	NA	NA	NA	NA	NA	NA	NA	NA	NA	2022	February	11	La Concha	0.5	1	Gracilaria parvispora	2.5	24.2701	-110.325	36	18
1217	field sample	NA	NA	NA	NA	NA	NA	NA	NA	NA	2022	February	11	La Concha	0.5	1	Gracilaria parvispora	1.7	24.2701	-110.325	36	18
1218	field sample	NA	NA	NA	NA	NA	NA	NA	NA	NA	2022	February	11	La Concha	0.5	1	Gracilaria parvispora	1.9	24.2701	-110.325	36	18
1219	field sample	NA	NA	NA	NA	NA	NA	NA	NA	NA	2022	February	11	La Concha	0.5	1	Gracilaria parvispora	1.8	24.2701	-110.325	36	18
1220	field sample	NA	NA	NA	NA	NA	NA	NA	NA	NA	2022	February	11	La Concha	0.5	1	Gracilaria parvispora	2.5	24.2701	-110.325	36	18
1221	field sample	NA	NA	NA	NA	NA	NA	NA	NA	NA	2022	February	11	La Concha	0.5	1	Gracilaria parvispora	1.6	24.2701	-110.325	36	18
1222	field sample	NA	NA	NA	NA	NA	NA	NA	NA	NA	2022	February	11	La Concha	0.5	1	Gracilaria parvispora	4.1	24.2701	-110.325	36	18
1223	field sample	NA	NA	NA	NA	NA	NA	NA	NA	NA	2022	February	11	La Concha	0.5	1	Gracilaria parvispora	5.8	24.2701	-110.325	36	18
1224	field sample	NA	NA	NA	NA	NA	NA	NA	NA	NA	2022	February	11	La Concha	0.5	1	Gracilaria parvispora	1.6	24.2701	-110.325	36	18
1225	field sample	NA	NA	NA	NA	NA	NA	NA	NA	NA	2022	February	11	La Concha	0.5	1	Gracilaria parvispora	6.4	24.2701	-110.325	36	18
1226	field sample	NA	NA	NA	NA	NA	NA	NA	NA	NA	2022	February	11	La Concha	0.5	1	Gracilaria parvispora	3.8	24.2701	-110.325	36	18
1227	field sample	NA	NA	NA	NA	NA	NA	NA	NA	NA	2022	February	11	La Concha	0.5	1	Gracilaria parvispora	3.7	24.2701	-110.325	36	18
1228	field sample	NA	NA	NA	NA	NA	NA	NA	NA	NA	2022	February	11	La Concha	0.5	1	Gracilaria parvispora	2.5	24.2701	-110.325	36	18
1229	field sample	NA	NA	NA	NA	NA	NA	NA	NA	NA	2022	February	11	La Concha	0.5	1	Gracilaria parvispora	2.2	24.2701	-110.325	36	18
1230	field sample	NA	NA	NA	NA	NA	NA	NA	NA	NA	2022	February	11	La Concha	0.5	1	Gracilaria parvispora	4.1	24.2701	-110.325	36	18
1231	field sample	NA	NA	NA	NA	NA	NA	NA	NA	NA	2022	February	11	La Concha	0.5	1	Gracilaria parvispora	3.1	24.2701	-110.325	36	18
1232	field sample	NA	NA	NA	NA	NA	NA	NA	NA	NA	2022	February	11	La Concha	0.5	1	Gracilaria parvispora	4.3	24.2701	-110.325	36	18
1233	field sample	NA	NA	NA	NA	NA	NA	NA	NA	NA	2022	February	11	La Concha	0.5	1	Gracilaria parvispora	3.1	24.2701	-110.325	36	18
1234	field sample	NA	NA	NA	NA	NA	NA	NA	NA	NA	2022	February	11	La Concha	0.5	1	Gracilaria parvispora	4	24.2701	-110.325	36	18
1235	field sample	NA	NA	NA	NA	NA	NA	NA	NA	NA	2022	February	11	La Concha	0.5	1	Gracilaria parvispora	2.5	24.2701	-110.325	36	18
1236	field sample	NA	NA	NA	NA	NA	NA	NA	NA	NA	2022	February	11	La Concha	0.5	1	Gracilaria parvispora	1.5	24.2701	-110.325	36	18
1237	field sample	NA	NA	NA	NA	NA	NA	NA	NA	NA	2022	February	11	La Concha	0.5	1	Gracilaria parvispora	4.1	24.2701	-110.325	36	18
1238	field sample	NA	NA	NA	NA	NA	NA	NA	NA	NA	2022	February	11	La Concha	0.5	1	Gracilaria parvispora	1.9	24.2701	-110.325	36	18
1239	field sample	NA	NA	NA	NA	NA	NA	NA	NA	NA	2022	February	11	La Concha	0.5	1	Gracilaria parvispora	1.5	24.2701	-110.325	36	18
1240	field sample	NA	NA	NA	NA	NA	NA	NA	NA	NA	2022	February	11	La Concha	0.5	1	Gracilaria parvispora	2.5	24.2701	-110.325	36	18
1241	field sample	NA	NA	NA	NA	NA	NA	NA	NA	NA	2022	February	11	La Concha	0.5	1	Gracilaria parvispora	1.6	24.2701	-110.325	36	18
1242	field sample	NA	NA	NA	NA	NA	NA	NA	NA	NA	2022	February	11	La Concha	0.5	1	Gracilaria parvispora	1.4	24.2701	-110.325	36	18
1243	field sample	LC_41	Cnidaria	Hydrozoa	Statocysta	Obeliidae	Obelia	dichotoma	Obelia dichotoma	(Linnaeus, 1758)	2022	February	11	La Concha	0.5	1	Gracilaria parvispora	3.3	24.2701	-110.325	36	18
1244	field sample	LC_42	Cnidaria	Hydrozoa	Statocysta	Obeliidae	Obelia	dichotoma	Obelia dichotoma	(Linnaeus, 1758)	2022	February	11	La Concha	0.5	1	Gracilaria parvispora	3.9	24.2701	-110.325	36	18
1245	field sample	LC_43	Cnidaria	Hydrozoa	Macrocolonia	Kirchenpaueriidae	Ventromma	halecioides	Ventromma halecioides	(Alder, 1859)	2022	February	11	La Concha	0.5	1	Gracilaria parvispora	4.5	24.2701	-110.325	36	18
1246	field sample	LC_44a	Cnidaria	Hydrozoa	Macrocolonia	Kirchenpaueriidae	Ventromma	halecioides	Ventromma halecioides	(Alder, 1859)	2022	February	11	La Concha	0.5	1	Gracilaria parvispora	3.8	24.2701	-110.325	36	18
1246	field sample	LC_44b	Cnidaria	Hydrozoa	Filifera	Oceaniidae	Corydendrium	sp.	Corydendrium sp	NA	2022	February	11	La Concha	0.5	1	Gracilaria parvispora	3.8	24.2701	-110.325	36	18
1060	field sample	PI_Gp01_1	Cnidaria	Hydrozoa	Statocysta	Obeliidae	Obelia	oxydentata	Obelia oxydentata	Stechow, 1914	2021	July	15	Muelle UABCS Pichilingue	0	1	Gracilaria parvispora	9.5	24.2701	-110.325	ND	27.8
1060	field sample	PI_Gp01_2	Cnidaria	Hydrozoa	Statocysta	Obeliidae	Obelia	dichotoma	Obelia dichotoma	(Linnaeus, 1758)	2021	July	15	Muelle UABCS Pichilingue	0	1	Gracilaria parvispora	9.5	24.2701	-110.325	ND	27.8
1075	field sample	NA	NA	NA	NA	NA	NA	NA	NA	NA	2021	July	15	Muelle UABCS Pichilingue	0	1	Gracilaria parvispora	8	24.2701	-110.325	ND	27.8
1076	field sample	NA	NA	NA	NA	NA	NA	NA	NA	NA	2021	July	15	Muelle UABCS Pichilingue	0	1	Gracilaria parvispora	3.6	24.2701	-110.325	ND	27.8
1077	field sample	NA	NA	NA	NA	NA	NA	NA	NA	NA	2021	July	15	Muelle UABCS Pichilingue	0	1	Gracilaria parvispora	6.8	24.2701	-110.325	ND	27.8
1078	field sample	NA	NA	NA	NA	NA	NA	NA	NA	NA	2021	July	15	Muelle UABCS Pichilingue	0	1	Gracilaria parvispora	4.1	24.2701	-110.325	ND	27.8
1079	field sample	NA	NA	NA	NA	NA	NA	NA	NA	NA	2021	July	15	Muelle UABCS Pichilingue	0	1	Gracilaria parvispora	2.3	24.2701	-110.325	ND	27.8
1080	field sample	NA	NA	NA	NA	NA	NA	NA	NA	NA	2021	July	15	Muelle UABCS Pichilingue	0	1	Gracilaria parvispora	3	24.2701	-110.325	ND	27.8
1081	field sample	NA	NA	NA	NA	NA	NA	NA	NA	NA	2021	July	15	Muelle UABCS Pichilingue	0	1	Gracilaria parvispora	4.6	24.2701	-110.325	ND	27.8
1082	field sample	NA	NA	NA	NA	NA	NA	NA	NA	NA	2021	July	15	Muelle UABCS Pichilingue	0	1	Gracilaria parvispora	3.8	24.2701	-110.325	ND	27.8
1083	field sample	NA	NA	NA	NA	NA	NA	NA	NA	NA	2021	July	15	Muelle UABCS Pichilingue	0	1	Gracilaria parvispora	5.9	24.2701	-110.325	ND	27.8
1084	field sample	NA	NA	NA	NA	NA	NA	NA	NA	NA	2021	July	15	Muelle UABCS Pichilingue	0	1	Gracilaria parvispora	4.2	24.2701	-110.325	ND	27.8
1085	field sample	NA	NA	NA	NA	NA	NA	NA	NA	NA	2021	July	15	Muelle UABCS Pichilingue	0	1	Gracilaria parvispora	4.7	24.2701	-110.325	ND	27.8
1086	field sample	NA	NA	NA	NA	NA	NA	NA	NA	NA	2021	July	15	Muelle UABCS Pichilingue	0	1	Gracilaria parvispora	5	24.2701	-110.325	ND	27.8
1087	field sample	NA	NA	NA	NA	NA	NA	NA	NA	NA	2021	July	15	Muelle UABCS Pichilingue	0	1	Gracilaria parvispora	13.2	24.2701	-110.325	ND	27.8
1088	field sample	NA	NA	NA	NA	NA	NA	NA	NA	NA	2021	July	15	Muelle UABCS Pichilingue	0	1	Gracilaria parvispora	4.6	24.2701	-110.325	ND	27.8
1089	field sample	NA	NA	NA	NA	NA	NA	NA	NA	NA	2021	July	15	Muelle UABCS Pichilingue	0	1	Gracilaria parvispora	2.7	24.2701	-110.325	ND	27.8
1090	field sample	NA	NA	NA	NA	NA	NA	NA	NA	NA	2021	July	15	Muelle UABCS Pichilingue	0	1	Gracilaria parvispora	6	24.2701	-110.325	ND	27.8
1091	field sample	NA	NA	NA	NA	NA	NA	NA	NA	NA	2021	July	15	Muelle UABCS Pichilingue	0	1	Gracilaria parvispora	5.8	24.2701	-110.325	ND	27.8
1092	field sample	NA	NA	NA	NA	NA	NA	NA	NA	NA	2021	July	15	Muelle UABCS Pichilingue	0	1	Gracilaria parvispora	4.5	24.2701	-110.325	ND	27.8
1093	field sample	NA	NA	NA	NA	NA	NA	NA	NA	NA	2021	July	15	Muelle UABCS Pichilingue	0	1	Gracilaria parvispora	6.4	24.2701	-110.325	ND	27.8
1094	field sample	NA	NA	NA	NA	NA	NA	NA	NA	NA	2021	July	15	Muelle UABCS Pichilingue	0	1	Gracilaria parvispora	3.5	24.2701	-110.325	ND	27.8
1095	field sample	NA	NA	NA	NA	NA	NA	NA	NA	NA	2021	July	15	Muelle UABCS Pichilingue	0	1	Gracilaria parvispora	8.2	24.2701	-110.325	ND	27.8
1096	field sample	NA	NA	NA	NA	NA	NA	NA	NA	NA	2021	July	15	Muelle UABCS Pichilingue	0	1	Gracilaria parvispora	2.6	24.2701	-110.325	ND	27.8
1097	field sample	NA	NA	NA	NA	NA	NA	NA	NA	NA	2021	July	15	Muelle UABCS Pichilingue	0	1	Gracilaria parvispora	8.5	24.2701	-110.325	ND	27.8
1098	field sample	NA	NA	NA	NA	NA	NA	NA	NA	NA	2021	July	15	Muelle UABCS Pichilingue	0	1	Gracilaria parvispora	2.6	24.2701	-110.325	ND	27.8
1099	field sample	NA	NA	NA	NA	NA	NA	NA	NA	NA	2021	July	15	Muelle UABCS Pichilingue	0	1	Gracilaria parvispora	3.7	24.2701	-110.325	ND	27.8
1100	field sample	NA	NA	NA	NA	NA	NA	NA	NA	NA	2021	July	15	Muelle UABCS Pichilingue	0	1	Gracilaria parvispora	3	24.2701	-110.325	ND	27.8
1101	field sample	NA	NA	NA	NA	NA	NA	NA	NA	NA	2021	July	15	Muelle UABCS Pichilingue	0	1	Gracilaria parvispora	3.5	24.2701	-110.325	ND	27.8
1102	field sample	NA	NA	NA	NA	NA	NA	NA	NA	NA	2021	July	15	Muelle UABCS Pichilingue	0	1	Gracilaria parvispora	4.7	24.2701	-110.325	ND	27.8
1103	field sample	NA	NA	NA	NA	NA	NA	NA	NA	NA	2021	July	15	Muelle UABCS Pichilingue	0	1	Gracilaria parvispora	3.9	24.2701	-110.325	ND	27.8
1104	field sample	NA	NA	NA	NA	NA	NA	NA	NA	NA	2021	July	15	Muelle UABCS Pichilingue	0	1	Gracilaria parvispora	5.4	24.2701	-110.325	ND	27.8
1105	field sample	NA	NA	NA	NA	NA	NA	NA	NA	NA	2021	July	15	Muelle UABCS Pichilingue	0	1	Gracilaria parvispora	4	24.2701	-110.325	ND	27.8
1106	field sample	NA	NA	NA	NA	NA	NA	NA	NA	NA	2021	July	15	Muelle UABCS Pichilingue	0	1	Gracilaria parvispora	2.2	24.2701	-110.325	ND	27.8
2578	field sample	NA	NA	NA	NA	NA	NA	NA	NA	NA	2022	February	10	Muelle UABCS Pichilingue	0	1	Gracilaria parvispora	36	24.2701	-110.325	ND	27.8
2579	field sample	NA	NA	NA	NA	NA	NA	NA	NA	NA	2022	February	10	Muelle UABCS Pichilingue	0	1	Gracilaria parvispora	6.5	24.2701	-110.325	ND	27.8
2580	field sample	NA	NA	NA	NA	NA	NA	NA	NA	NA	2022	February	10	Muelle UABCS Pichilingue	0	1	Gracilaria parvispora	6	24.2701	-110.325	ND	27.8
1015	field sample	NA	NA	NA	NA	NA	NA	NA	NA	NA	2021	May	1	San Juan de la Costa	0.5	1.5	Gracilaria parvispora	17.5	24.3671	-110.679	ND	27
1016	field sample	NA	NA	NA	NA	NA	NA	NA	NA	NA	2021	May	1	San Juan de la Costa	0.5	1.5	Gracilaria parvispora	21.5	24.3671	-110.679	ND	27
1017	field sample	NA	NA	NA	NA	NA	NA	NA	NA	NA	2021	May	1	San Juan de la Costa	0.5	1.5	Gracilaria parvispora	20	24.3671	-110.679	ND	27
1018	field sample	NA	NA	NA	NA	NA	NA	NA	NA	NA	2021	May	1	San Juan de la Costa	0.5	1.5	Gracilaria parvispora	22.5	24.3671	-110.679	ND	27
1019	field sample	NA	NA	NA	NA	NA	NA	NA	NA	NA	2021	May	1	San Juan de la Costa	0.5	1.5	Gracilaria parvispora	23.5	24.3671	-110.679	ND	27
1020	field sample	NA	NA	NA	NA	NA	NA	NA	NA	NA	2021	May	1	San Juan de la Costa	0.5	1.5	Gracilaria parvispora	20	24.3671	-110.679	ND	27
1021	field sample	NA	NA	NA	NA	NA	NA	NA	NA	NA	2021	May	1	San Juan de la Costa	0.5	1.5	Gracilaria parvispora	18	24.3671	-110.679	ND	27
1022	field sample	NA	NA	NA	NA	NA	NA	NA	NA	NA	2021	May	1	San Juan de la Costa	0.5	1.5	Gracilaria parvispora	12	24.3671	-110.679	ND	27
1023	field sample	NA	NA	NA	NA	NA	NA	NA	NA	NA	2021	May	1	San Juan de la Costa	0.5	1.5	Gracilaria parvispora	21	24.3671	-110.679	ND	27
1024	field sample	NA	NA	NA	NA	NA	NA	NA	NA	NA	2021	May	1	San Juan de la Costa	0.5	1.5	Gracilaria parvispora	15	24.3671	-110.679	ND	27
FBCS 2490	herbarium material	NA	NA	NA	NA	NA	NA	NA	NA	NA	2002	marzo	NA	El Caimancito	NA	NA	Gracilaria parvispora	24.8	NA	NA	NA	NA
FBCS 2490	herbarium material	NA	NA	NA	NA	NA	NA	NA	NA	NA	2002	marzo	NA	El Caimancito	NA	NA	Gracilaria parvispora	20	NA	NA	NA	NA
FBCS 12678	herbarium material	FBCS 12678	Bryozoa	Gymnolaemata	NA	NA	NA	NA	NA	NA	2013	julio	NA	El Mogote	NA	NA	Gracilaria parvispora	24	NA	NA	NA	NA
FBCS 12678	herbarium material	FBCS 12678	Bryozoa	Gymnolaemata	NA	NA	NA	NA	NA	NA	2013	julio	NA	El Mogote	NA	NA	Gracilaria parvispora	8.5	NA	NA	NA	NA
FBCS 12678	herbarium material	FBCS 12678	Bryozoa	Gymnolaemata	NA	NA	NA	NA	NA	NA	2013	julio	NA	El Mogote	NA	NA	Gracilaria parvispora	30	NA	NA	NA	NA
FBCS 12678	herbarium material	FBCS 12678	Bryozoa	Gymnolaemata	NA	NA	NA	NA	NA	NA	2013	julio	NA	El Mogote	NA	NA	Gracilaria parvispora	20	NA	NA	NA	NA
FBCS 1300	herbarium material	NA	NA	NA	NA	NA	NA	NA	NA	NA	1980	noviembre	NA	El Caimancito	NA	NA	Gracilaria parvispora	16.7	NA	NA	NA	NA
FBCS 12283	herbarium material	NA	NA	NA	NA	NA	NA	NA	NA	NA	2009	marzo	NA	La Concha	NA	NA	Gracilaria parvispora	11.3	NA	NA	NA	NA
FBCS 12682	herbarium material	NA	NA	NA	NA	NA	NA	NA	NA	NA	2013	julio	NA	La Concha	NA	NA	Gracilaria parvispora	11.5	NA	NA	NA	NA
FBCS 11822	herbarium material	NA	NA	NA	NA	NA	NA	NA	NA	NA	2008	abril	NA	La Concha	NA	NA	Gracilaria parvispora	9.9	NA	NA	NA	NA
